# Supplementary material for: Health literacy and associated factors among undergraduates: A university-based cross-sectional study in Nepal
Source: PLOS Glob Public Health. 2021 Nov 8;1(11):e0000016. doi: 10.1371/journal.pgph.0000016 (PMC10022320; doi:10.1371/journal.pgph.0000016)
Supplement: S1 Data — (XLSX) [file pgph.0000016.s001.xlsx]

## Sheet: Sheet1
SN	Age	Sex	Ethnicity	Religion	Place of origin	Province	Institute	Academic year	Types of family	Main household occupation	Father's highest education	Mother's highest education	Self-rated health status	Self rated financial status	Self-rated self-esteem	Q1	Q2	Q3	Q4	Q5	Q6	Q7	Q8	Q9	Q10	Q11	Q12	Q13	Q14	Q15	Q16
1	23	2	1	1	1	4	1	4	1	3	6	4	1	3	6	4	4	3	2	2	2	3	3	3	3	3	3	3	3	3	3
2	22	2	1	1	1	4	1	4	1	3	6	5	1	3	5	3	3	2	3	1	2	3	1	4	4	1	2	2	3	2	2
3	20	2	1	1	1	4	2	2	1	3	6	4	2	3	5	3	3	3	4	3	3	3	2	4	3	2	3	3	4	3	2
4	21	2	2	1	2	3	2	2	1	3	2	3	2	3	5	3	3	3	3	2	3	3	1	3	2	3	3	4	3	2	3
5	20	2	1	1	1	3	2	2	2	2	5	4	2	3	4	2	2	3	3	3	3	3	4	0	2	0	0	0	3	3	3
6	21	2	1	1	2	7	2	2	1	3	3	2	1	3	7	2	2	4	3	0	2	3	1	3	3	4	3	3	3	4	2
7	20	2	1	1	1	3	2	2	1	1	5	2	1	3	6	3	2	3	2	1	2	2	2	3	2	2	2	3	2	2	2
8	23	2	3	3	1	1	2	2	1	1	3	2	1	3	4	3	3	3	2	3	3	3	3	3	3	3	3	3	3	3	3
9	20	1	1	1	2	1	2	2	1	2	4	4	1	3	7	3	4	4	4	3	4	4	3	4	4	4	4	4	4	4	4
10	18	2	1	1	2	2	2	1	1	2	5	6	2	3	5	3	3	0	3	2	3	4	1	4	3	2	3	0	3	0	1
11	19	2	1	1	2	2	2	1	1	3	4	4	1	3	3	4	4	4	3	3	3	4	0	3	3	0	3	3	4	4	0
12	21	2	1	1	1	1	2	2	1	2	4	2	1	4	7	3	2	2	3	3	3	3	3	4	4	4	4	3	4	4	4
13	21	2	3	1	1	2	2	4	1	1	1	1	2	3	4	2	2	2	3	0	0	3	3	2	2	2	3	3	3	2	3
14	21	2	1	1	1	1	2	2	1	3	6	5	1	4	6	3	3	3	3	0	3	3	3	3	3	3	3	3	3	3	3
15	21	2	1	1	1	1	2	2	1	1	5	5	1	2	5	3	3	3	2	2	3	3	2	2	3	3	3	2	2	3	2
16	21	2	1	1	1	3	2	2	2	2	4	4	2	4	5	2	2	3	3	2	3	3	3	3	3	3	3	3	3	3	3
17	20	2	1	1	1	4	2	2	1	3	6	5	1	3	4	3	4	4	3	3	3	3	3	3	3	3	3	3	3	3	3
18	20	2	1	1	1	7	2	2	2	3	6	5	1	5	5	2	2	2	3	3	4	4	0	4	2	3	3	2	3	0	3
19	22	2	1	1	1	3	2	2	1	1	4	3	1	3	5	3	3	3	3	3	3	3	3	3	3	3	3	3	3	3	3
20	20	2	1	1	1	4	2	2	1	2	4	4	1	4	5	3	3	3	3	3	3	3	3	3	3	3	3	2	3	3	2
21	20	1	1	1	2	3	2	2	1	3	4	3	1	4	6	3	3	4	0	0	3	0	2	2	3	3	2	3	3	2	3
22	20	2	2	2	1	3	2	2	1	2	6	6	1	4	7	4	4	4	4	3	4	4	4	4	4	4	4	4	4	3	4
23	19	2	1	1	2	7	2	2	1	3	5	4	1	3	4	3	3	3	0	3	3	3	3	3	3	3	3	3	3	3	3
24	20	2	1	1	2	2	2	2	1	3	4	2	1	2	6	3	4	4	4	0	3	3	3	4	4	2	3	3	4	4	4
25	20	2	3	1	1	2	2	2	1	3	6	6	1	3	4	1	2	4	4	3	3	4	2	3	3	3	3	3	3	3	3
26	21	2	1	1	1	2	2	2	2	1	2	2	2	2	6	2	2	3	3	3	3	3	3	4	4	3	3	3	3	3	3
27	18	1	1	1	2	4	2	2	1	3	5	5	1	5	6	0	3	3	3	0	3	3	0	0	0	3	0	3	3	3	0
28	20	2	1	1	1	3	2	2	2	2	4	4	1	4	6	3	3	3	3	2	3	3	3	4	3	3	3	3	3	3	3
29	21	2	1	1	1	1	2	3	1	3	6	6	1	4	5	2	3	3	4	0	0	3	3	4	3	3	0	3	3	3	3
30	20	1	1	1	2	5	2	2	1	3	6	6	1	4	5	4	4	4	4	3	3	3	3	4	3	4	4	3	4	3	3
31	19	2	3	1	1	2	2	3	3	1	2	1	2	2	3	2	3	3	2	3	3	3	1	3	3	2	2	2	3	1	2
32	19	2	3	1	1	2	2	3	3	1	2	1	2	2	3	2	3	3	2	3	3	3	1	3	3	2	2	2	3	1	2
33	22	2	2	2	1	3	2	2	1	4	2	4	2	3	5	3	3	4	4	3	3	3	4	4	3	3	3	4	3	4	3
34	19	2	3	1	1	2	2	3	3	1	2	1	2	2	3	2	3	3	2	3	3	3	1	3	3	2	2	2	3	1	2
35	21	1	1	1	2	2	2	3	2	3	6	5	1	4	6	4	3	3	4	4	3	4	0	0	3	3	4	4	3	4	0
36	21	2	1	1	2	4	2	2	1	3	5	4	1	4	6	3	2	3	3	2	3	3	2	3	3	2	2	3	2	4	4
37	19	2	1	1	1	3	2	3	1	3	5	4	1	3	6	3	3	3	3	3	2	3	2	3	2	2	3	2	2	3	3
38	20	1	1	1	2	3	2	2	2	3	6	6	1	5	6	3	3	4	3	0	3	3	2	4	3	2	2	3	0	3	3
39	20	2	1	1	2	3	2	2	1	2	5	4	2	4	6	2	2	3	3	2	3	3	2	2	0	3	3	3	3	3	0
40	22	2	2	1	1	3	2	2	1	3	4	6	1	3	5	3	3	3	3	3	3	3	3	3	3	0	0	3	3	3	3
41	21	2	1	1	2	1	2	2	1	1	2	5	2	4	6	3	4	2	0	4	4	2	4	3	3	2	0	0	0	4	4
42	21	1	3	4	2	4	2	2	2	4	2	6	2	5	4	4	0	3	2	4	0	4	2	1	0	0	3	4	3	4	3
43	23	2	3	1	2	1	2	2	3	4	5	4	2	5	7	4	4	4	2	1	3	2	4	3	3	0	0	0	4	4	4
44	20	1	1	2	2	5	2	2	2	3	5	5	1	5	7	3	3	2	2	1	4	0	0	3	4	4	3	4	3	3	2
45	26	2	1	1	1	3	2	4	1	2	4	2	2	2	7	2	2	3	3	2	2	3	3	4	2	3	3	2	2	2	3
46	20	1	1	1	1	7	2	2	1	1	2	4	1	3	6	3	3	4	4	3	3	3	3	3	3	0	0	3	3	3	3
47	23	2	1	1	2	5	2	4	1	3	6	6	1	3	7	4	4	4	4	4	4	4	4	4	4	4	4	4	4	4	4
48	22	2	1	1	1	1	2	3	1	2	5	4	2	4	5	2	2	2	2	2	2	2	2	3	2	2	0	2	2	1	1
49	21	1	3	1	2	2	2	2	3	3	6	2	2	3	4	2	2	3	3	3	3	3	1	4	4	2	3	3	3	3	3
50	19	2	1	1	1	5	2	1	1	2	5	4	1	3	7	3	3	4	3	3	3	3	0	3	3	3	3	3	3	3	0
51	23	2	1	1	2	5	2	4	2	2	3	4	2	3	6	3	3	3	3	4	4	4	4	4	4	4	4	0	3	3	3
52	23	2	1	1	2	5	2	4	2	2	3	4	2	3	6	3	3	3	3	4	4	4	4	4	4	4	4	0	3	3	3
53	21	2	2	5	1	1	2	3	1	3	6	5	2	4	5	3	3	3	3	3	3	3	2	3	3	0	3	3	3	3	3
54	21	2	1	1	1	2	2	3	2	3	5	5	2	4	6	3	3	3	3	3	3	3	3	3	3	3	3	3	3	3	3
55	20	2	1	1	1	1	2	2	1	3	6	5	1	3	5	0	0	3	3	0	0	3	2	2	3	4	2	3	3	2	3
56	21	2	1	1	1	3	2	3	2	3	5	5	1	4	5	2	1	3	2	1	3	3	2	4	4	2	2	3	3	1	1
57	22	2	1	1	1	5	2	4	1	1	6	4	1	3	7	3	3	2	2	2	2	2	3	3	2	1	1	2	3	2	2
58	24	2	2	5	1	1	2	4	1	6	3	2	2	3	5	3	3	3	3	2	3	2	2	2	3	2	2	2	3	3	2
59	21	2	1	1	2	3	2	3	2	4	4	5	1	2	1	3	2	4	4	4	4	4	4	4	2	2	2	1	1	2	1
60	21	2	1	1	1	3	2	3	2	2	6	3	1	3	7	3	3	3	4	2	3	3	3	4	4	3	3	2	4	2	2
61	22	2	2	1	1	1	2	3	1	1	2	1	2	2	6	1	1	3	3	2	2	4	3	4	3	3	3	3	3	3	3
62	22	2	2	1	1	1	2	3	1	1	2	1	2	2	6	1	1	3	3	2	2	4	3	4	3	3	3	3	3	3	3
63	23	2	1	1	2	2	2	4	1	2	5	4	1	4	6	3	3	4	4	3	2	3	3	2	2	3	2	4	3	4	4
64	20	2	1	1	2	4	2	2	2	3	6	5	1	4	6	3	4	4	4	3	3	4	4	4	4	3	3	3	4	3	2
65	21	2	1	1	2	4	2	2	1	3	6	6	1	3	3	3	3	3	4	0	3	3	3	4	4	3	2	3	2	1	2
66	20	1	2	1	2	3	2	2	3	3	4	2	2	4	3	0	2	2	3	2	2	3	2	3	3	3	3	2	2	3	2
67	20	2	1	1	1	4	2	3	2	4	4	4	1	4	4	4	3	3	4	0	3	4	2	3	2	3	4	3	4	4	3
68	21	2	1	1	1	3	2	2	2	3	5	5	1	4	6	3	3	3	4	3	3	4	4	4	4	2	3	4	4	4	4
69	24	2	1	1	1	4	2	4	2	3	4	4	1	4	7	2	2	3	4	2	3	3	3	3	3	3	2	3	3	3	3
70	20	2	1	1	1	4	2	2	2	3	6	4	1	3	6	2	3	3	4	0	3	3	2	3	2	2	2	3	3	4	2
71	20	2	1	1	2	3	2	2	1	3	4	2	1	3	6	0	3	3	3	3	4	3	3	0	0	0	0	0	0	0	0
72	21	2	1	1	1	4	5	3	1	6	4	4	1	3	7	3	3	3	4	2	3	2	2	3	3	3	3	3	3	3	3
73	22	2	1	1	1	2	2	3	1	3	2	2	2	3	4	3	3	3	3	2	3	3	2	3	3	3	4	3	4	4	3
74	21	2	1	1	1	2	2	3	1	3	4	4	1	4	6	3	3	3	0	3	3	3	3	3	3	3	2	3	3	3	3
75	21	2	1	1	1	3	2	3	2	2	4	3	1	4	7	3	3	3	3	3	3	3	3	4	3	3	3	3	3	3	3
76	21	1	1	1	2	4	2	3	2	3	5	5	2	3	4	4	4	3	4	3	3	4	2	4	4	3	4	3	3	4	4
77	21	2	2	1	2	3	2	3	1	3	6	6	1	4	5	4	3	3	4	3	2	3	2	4	4	3	2	2	3	3	2
78	22	2	1	1	1	4	2	3	1	3	6	6	1	3	5	3	3	3	2	2	2	3	3	3	3	3	3	3	3	3	3
79	22	2	1	1	2	3	2	4	1	3	4	4	1	2	7	3	3	3	3	3	3	3	0	0	3	2	2	2	3	3	2
80	21	2	1	1	1	5	2	3	1	1	4	4	1	3	6	4	4	3	3	2	3	3	2	4	3	2	2	4	2	2	4
81	20	2	1	1	1	5	2	3	1	3	6	2	1	3	4	1	2	3	3	2	2	3	2	4	2	3	2	2	3	3	3
82	21	2	1	1	1	4	2	3	1	1	3	2	2	3	4	0	2	3	3	2	3	3	2	3	2	2	3	3	3	3	3
83	22	2	1	1	1	4	2	3	1	3	6	6	1	4	5	3	3	3	3	2	3	3	3	3	3	3	3	3	3	3	3
84	20	2	2	1	2	3	2	2	1	3	6	6	1	5	5	4	4	4	4	4	4	4	0	3	3	3	3	3	3	3	3
85	22	2	1	1	2	4	2	3	1	2	4	4	1	4	6	2	3	3	2	3	3	3	2	4	3	4	4	3	4	3	3
86	22	2	1	1	1	4	2	2	1	3	5	6	1	4	6	3	2	3	1	0	0	3	2	3	0	4	2	2	3	3	3
87	22	2	1	1	1	1	2	3	2	1	4	2	1	4	6	3	3	4	4	4	4	3	2	4	4	4	4	3	4	0	4
88	21	2	1	1	2	5	2	3	1	3	6	5	1	4	5	4	4	4	4	2	3	4	3	4	3	4	2	3	3	3	3
89	21	2	1	1	1	5	2	3	1	1	4	4	2	3	6	2	2	0	0	3	0	0	0	3	3	3	3	3	3	0	3
90	22	1	1	1	2	1	2	4	1	2	4	3	1	3	5	3	3	3	4	3	3	3	2	3	3	2	3	3	3	3	3
91	20	2	1	1	1	5	2	3	1	3	6	6	1	5	6	3	3	4	4	3	3	4	3	3	3	3	3	3	4	3	3
92	20	2	1	1	1	3	2	3	1	3	6	6	1	3	5	3	3	3	4	2	2	3	2	2	3	2	1	3	3	2	3
93	20	1	1	1	2	7	2	4	1	3	6	4	1	4	6	2	3	3	3	0	2	3	0	4	3	3	3	3	3	3	3
94	21	2	1	1	1	7	2	3	2	3	5	3	1	2	7	2	3	2	3	0	3	3	2	3	3	2	2	3	3	2	3
95	20	2	2	1	1	1	2	2	2	2	2	2	1	4	6	0	3	2	3	3	3	3	3	3	3	3	3	3	3	3	3
96	20	1	2	4	1	1	2	1	1	1	5	5	1	3	4	2	2	3	3	2	2	3	2	3	3	3	2	2	3	2	2
97	22	2	1	1	1	1	2	3	1	3	5	1	2	3	4	0	3	3	3	3	3	3	3	3	3	3	3	3	3	3	3
98	18	1	1	1	1	1	2	1	1	1	5	4	1	2	5	3	3	2	2	2	2	3	2	3	3	4	3	3	3	3	3
99	22	2	1	1	1	4	2	3	1	4	5	5	1	2	5	3	2	2	2	0	3	3	0	4	4	0	3	4	3	3	3
100	22	1	3	1	1	2	2	3	2	3	6	4	1	4	4	3	3	4	4	2	3	3	1	0	3	3	1	0	3	4	3
101	20	2	1	1	1	1	2	3	1	1	4	4	1	3	6	3	3	3	3	2	3	3	2	4	4	2	3	3	4	3	3
102	20	2	1	1	1	5	2	2	1	3	4	5	1	2	5	3	3	3	4	3	3	3	4	4	3	2	2	3	3	3	4
103	26	2	1	1	1	3	2	4	1	2	4	2	2	2	7	2	2	3	3	2	2	3	3	4	2	3	3	2	2	2	3
104	19	1	1	1	1	4	2	2	1	4	6	5	2	2	5	3	3	3	4	0	3	3	0	3	3	3	3	0	4	3	0
105	22	2	4	1	1	4	2	3	1	1	2	4	2	2	5	2	2	0	0	0	0	0	2	3	0	2	2	3	2	2	2
106	19	2	1	1	1	4	2	2	1	3	5	3	1	4	5	2	2	3	3	3	3	3	3	3	3	3	3	3	3	3	2
107	19	2	1	1	1	4	2	2	1	3	5	3	1	4	5	2	2	3	3	3	3	3	3	3	3	3	3	3	3	3	2
108	23	2	2	1	1	2	2	3	1	1	1	1	1	3	7	4	3	4	4	2	3	3	3	4	3	3	3	3	3	3	4
109	22	2	1	1	2	4	2	4	1	3	5	3	2	3	5	0	3	3	3	2	3	3	3	3	3	3	3	3	3	3	3
110	21	1	1	1	2	5	2	3	1	2	5	4	1	3	4	0	3	2	3	2	3	3	2	2	2	3	3	3	3	3	3
111	20	2	1	1	1	5	2	1	1	3	6	2	1	5	5	3	2	3	3	3	2	3	3	3	2	4	4	3	3	2	4
112	21	2	1	1	2	7	2	4	2	3	2	2	1	3	4	3	2	4	4	3	3	4	4	4	4	3	4	3	3	4	0
113	22	2	1	1	2	3	2	4	1	3	6	6	2	4	5	3	3	3	3	2	3	3	3	3	3	3	3	3	3	3	2
114	19	1	2	1	2	3	2	2	3	2	5	5	1	4	7	0	4	4	3	3	3	4	3	4	4	4	4	4	3	3	4
115	20	2	1	1	1	7	2	3	3	3	5	2	1	3	5	3	3	3	3	3	3	4	4	4	4	4	4	4	4	4	4
116	19	1	1	1	2	1	2	1	1	3	5	4	2	3	7	2	2	3	3	2	3	3	2	4	3	2	2	3	3	2	2
117	20	2	1	1	1	5	2	2	2	1	2	2	1	2	5	2	2	3	3	2	3	3	2	2	2	1	2	2	3	3	2
118	20	2	1	1	1	5	2	2	2	1	2	2	1	2	5	2	2	3	3	2	3	3	2	2	2	1	2	2	3	3	2
119	20	2	1	1	2	4	2	2	1	3	6	6	1	3	5	2	0	4	4	3	3	4	2	4	3	3	3	4	4	4	3
120	19	2	1	1	2	4	2	2	1	3	6	5	1	4	5	3	3	3	3	3	3	3	3	3	3	3	3	3	3	3	3
121	20	2	1	1	2	7	2	3	1	3	6	2	1	4	7	4	4	4	4	3	3	3	3	3	3	3	3	3	4	4	4
122	20	2	1	1	1	4	2	3	1	3	6	5	2	3	5	3	3	3	4	2	2	3	3	3	3	2	2	3	3	3	2
123	21	2	1	1	1	5	2	2	1	3	6	6	1	2	7	3	2	3	4	2	2	3	3	1	1	1	0	3	2	1	1
124	20	2	1	1	1	2	2	2	1	2	4	4	1	4	7	3	3	3	4	3	0	3	2	3	3	3	3	3	3	3	3
125	24	2	3	1	1	2	2	3	1	1	1	1	1	4	6	3	3	3	3	3	3	3	3	3	3	3	3	3	3	3	3
126	21	2	1	1	1	7	2	3	2	1	4	5	2	3	6	3	3	4	4	3	3	2	3	2	3	3	3	3	3	3	3
127	19	2	1	1	1	7	1	4	1	4	5	4	2	4	7	3	3	3	3	3	3	3	3	0	3	3	3	3	4	4	3
128	21	2	1	1	1	3	2	3	1	2	4	3	1	3	7	3	3	4	4	4	4	4	4	4	4	4	3	4	4	4	4
129	19	1	1	1	1	3	2	1	1	3	5	4	2	3	5	3	3	3	3	2	0	3	1	3	3	2	0	0	3	3	2
130	21	2	1	1	1	4	2	1	1	3	6	6	1	4	6	2	2	3	4	1	3	3	3	2	3	2	3	3	3	3	3
131	19	1	1	1	2	3	2	1	1	3	6	4	1	3	4	2	2	3	3	2	3	3	3	3	3	3	3	3	3	3	3
132	21	2	2	2	1	3	2	1	2	3	4	2	2	3	5	3	3	3	3	3	3	3	2	2	2	2	2	2	3	3	3
133	19	1	2	1	2	4	2	1	1	2	6	6	1	3	6	0	3	3	4	3	3	3	0	4	4	2	2	3	3	3	3
134	18	2	1	1	1	4	2	1	3	3	6	6	2	3	4	3	3	3	3	2	3	3	3	3	3	3	3	3	3	3	3
135	19	2	1	1	2	3	5	1	2	1	6	5	1	3	3	3	3	3	3	2	2	3	2	3	0	3	3	3	3	3	2
136	21	2	1	1	1	3	2	1	1	2	2	2	1	3	4	3	3	3	3	3	3	3	3	3	3	3	3	3	3	3	3
137	19	2	1	1	2	5	2	1	1	3	6	6	1	3	5	3	3	4	3	2	3	3	2	4	3	2	3	3	3	3	3
138	20	2	3	1	1	2	2	1	1	2	2	1	2	1	3	2	2	4	4	0	3	3	3	4	3	3	3	3	3	3	3
139	18	2	1	1	1	5	2	1	1	3	5	1	1	3	5	2	2	3	3	2	2	3	1	4	3	2	1	0	3	2	3
140	19	2	1	1	1	3	2	1	1	4	4	4	1	3	6	3	2	3	3	2	3	3	3	4	4	2	2	3	2	4	3
141	19	2	2	4	2	3	2	1	1	3	2	2	2	3	6	3	2	2	2	2	3	2	3	4	3	3	3	3	3	3	3
142	20	2	1	1	2	3	5	1	1	3	6	5	1	3	6	3	3	3	4	3	3	3	3	4	3	2	3	4	3	3	3
143	20	2	3	1	1	2	2	1	1	1	4	4	1	2	2	3	1	3	3	2	3	3	3	4	3	3	3	3	4	3	3
144	19	1	2	1	1	4	2	1	1	3	5	5	1	4	4	3	3	3	3	3	3	3	3	3	2	3	3	3	3	3	3
145	20	2	1	1	1	7	2	2	1	3	6	6	1	3	7	3	3	2	3	2	2	3	2	3	3	3	2	2	4	2	2
146	19	2	1	1	2	3	2	1	2	2	6	6	1	4	4	3	4	3	4	0	3	3	4	4	3	0	4	4	4	3	3
147	19	2	1	1	1	3	2	1	2	1	5	3	1	4	6	3	3	3	3	3	3	3	3	4	4	3	3	3	3	3	3
148	20	1	1	1	1	3	2	1	1	2	4	2	2	4	4	2	3	3	3	2	2	3	2	4	4	0	3	3	3	3	4
149	18	2	1	1	2	3	5	1	2	3	6	4	1	3	6	3	4	3	4	3	3	3	3	3	3	3	3	3	3	3	2
150	20	2	1	1	1	6	2	1	1	3	6	2	1	4	4	3	3	3	3	3	3	3	3	4	3	3	3	3	3	3	3
151	20	1	4	1	1	4	2	1	1	1	2	2	2	3	4	3	3	3	3	3	3	3	3	4	3	3	2	3	3	3	3
152	19	1	1	1	1	4	1	1	1	3	3	1	1	2	5	3	3	3	3	3	0	3	3	3	3	3	3	3	3	3	0
153	21	2	3	1	2	2	2	2	1	3	4	3	1	3	6	4	4	3	4	3	3	4	3	3	4	4	3	3	4	3	3
154	20	2	1	1	1	3	2	1	1	3	6	2	1	3	7	3	3	4	3	3	4	3	2	3	3	4	3	3	3	3	3
155	19	2	1	1	2	7	2	1	1	3	6	4	2	3	2	0	3	3	3	3	3	3	2	0	3	0	3	2	3	3	2
156	19	1	1	1	1	3	1	1	2	3	6	6	2	3	6	2	3	3	3	2	2	3	2	3	3	3	3	3	0	3	3
157	18	2	1	1	1	3	2	1	2	3	6	5	1	4	6	0	3	3	3	3	3	3	0	3	3	3	3	3	3	3	3
158	20	2	1	1	2	7	2	1	2	1	5	2	2	1	1	3	3	3	3	3	3	3	3	3	3	3	3	3	3	3	3
159	20	2	1	1	1	6	2	1	1	1	6	1	1	3	7	2	2	2	1	3	2	3	1	0	3	2	2	1	2	2	3
160	20	2	1	1	1	4	2	1	1	1	3	1	1	3	6	3	4	4	4	2	4	3	4	4	4	3	4	3	4	4	0
161	23	2	1	1	1	3	1	4	1	1	4	2	1	3	2	4	3	3	4	3	2	3	3	3	3	3	2	2	3	3	3
162	21	2	1	1	1	5	1	3	1	6	4	4	1	3	4	3	3	3	3	2	3	3	3	3	3	0	3	0	3	3	0
163	22	1	1	1	1	4	1	4	2	3	5	5	1	4	5	3	4	4	4	3	3	3	3	3	3	3	3	3	3	3	3
164	21	1	1	1	1	1	1	3	1	3	6	5	1	4	5	3	3	3	4	3	4	3	3	4	4	3	3	3	3	3	3
165	21	1	1	1	2	5	1	3	2	3	4	2	1	4	5	3	3	3	3	3	4	3	3	4	3	3	3	3	3	3	4
166	21	1	1	1	2	3	1	3	1	2	3	3	1	4	4	4	4	4	4	3	4	4	0	3	4	4	4	3	4	4	4
167	21	1	1	1	2	4	1	3	1	2	6	4	1	3	4	2	2	3	3	2	2	3	1	3	3	2	2	2	3	2	3
168	21	2	1	1	2	2	1	3	1	3	6	5	1	3	7	4	4	4	4	3	4	4	4	4	3	4	4	4	4	4	4
169	20	1	1	1	1	3	1	2	1	3	5	3	1	3	4	3	3	3	4	3	3	3	2	3	2	3	3	3	3	3	2
170	21	1	1	1	2	3	3	4	1	2	6	5	1	4	6	4	3	3	4	2	3	4	3	4	3	3	2	3	2	3	2
171	20	1	1	1	2	3	1	3	1	1	4	2	1	3	6	3	3	3	3	3	3	3	3	3	2	3	3	3	3	3	3
172	22	2	3	1	1	2	1	3	2	3	4	4	1	4	5	2	2	3	4	3	3	3	4	4	4	1	3	3	3	3	3
173	21	1	4	1	2	3	1	2	1	3	3	2	1	3	6	3	3	4	4	3	3	3	3	2	3	3	2	3	3	3	2
174	22	1	1	1	2	4	1	3	1	2	6	4	1	3	7	3	3	4	4	3	4	4	3	4	3	3	3	3	3	4	3
175	20	1	1	1	2	5	1	3	1	3	6	6	1	4	7	4	4	4	4	3	3	4	4	4	4	3	3	4	4	4	3
176	21	1	1	1	2	3	1	3	1	3	6	5	1	4	6	4	4	3	4	3	3	4	2	3	4	4	3	3	3	4	4
177	21	1	1	1	2	3	1	3	1	3	6	6	1	5	5	4	4	3	4	0	3	3	0	4	4	3	3	2	3	3	3
178	23	2	1	1	1	7	1	3	1	3	6	4	1	4	4	1	4	4	4	3	4	4	4	4	4	3	3	3	3	3	4
179	22	1	2	1	2	3	1	2	1	4	2	1	2	5	6	2	2	2	2	3	3	1	2	2	2	2	3	3	2	3	2
180	19	1	1	1	2	3	1	1	1	2	6	5	1	4	5	0	0	3	3	3	0	3	2	3	3	2	3	2	3	4	3
181	21	1	2	1	2	1	1	3	2	1	5	4	1	3	6	3	3	3	3	3	3	4	2	3	4	2	3	3	2	2	2
182	19	1	1	1	2	7	1	1	1	3	6	5	1	4	6	3	3	3	3	2	3	4	2	4	3	2	2	4	3	3	4
183	19	2	1	1	1	7	1	1	1	3	6	2	1	3	6	4	3	3	4	2	3	4	3	4	3	3	3	3	3	3	4
184	21	2	1	1	2	3	1	3	1	3	6	6	1	5	6	3	4	3	3	3	4	4	3	4	4	4	4	4	4	4	3
185	23	2	1	1	2	5	5	4	1	2	6	6	1	5	6	3	4	4	4	3	3	4	3	4	0	0	0	3	3	3	3
186	28	2	2	1	1	1	1	3	1	1	4	4	1	3	5	3	3	3	3	3	3	3	3	3	3	3	3	3	3	3	3
187	23	1	2	1	1	5	1	3	1	3	6	2	2	3	4	3	3	3	3	2	3	2	3	3	3	2	2	3	3	3	3
188	20	1	1	1	1	7	1	1	1	2	4	4	1	3	4	3	3	3	3	2	2	3	2	4	3	2	2	3	3	3	3
189	21	2	5	1	2	5	1	3	1	1	5	4	1	3	6	4	4	4	4	3	4	4	4	4	4	4	4	4	4	4	4
190	21	2	1	1	1	7	1	3	1	3	5	5	1	3	3	3	3	3	3	3	3	3	3	4	4	3	3	3	3	3	3
191	21	1	1	1	1	1	1	3	1	1	2	2	1	3	6	3	3	3	4	2	3	4	3	4	3	4	2	3	4	3	4
192	34	2	1	1	2	4	1	3	1	3	5	2	1	4	5	3	3	4	2	3	3	4	3	4	4	4	3	3	3	3	4
193	20	1	2	1	2	3	1	2	2	1	6	4	1	4	4	3	3	3	3	3	3	3	2	3	0	0	3	3	3	3	3
194	21	2	1	1	1	5	1	3	1	3	6	6	1	5	6	4	4	4	4	3	4	4	3	4	4	3	3	4	4	3	4
195	20	1	1	1	2	3	1	2	1	2	5	4	1	4	5	4	3	4	4	2	4	3	3	3	3	4	3	3	3	3	4
196	23	2	2	1	1	1	1	4	1	2	3	2	1	4	6	3	3	4	4	3	4	4	3	4	3	3	4	4	2	4	2
197	20	1	1	1	2	3	2	3	1	3	6	6	1	3	4	3	3	3	2	2	3	3	1	3	3	3	3	3	3	3	3
198	20	1	1	1	2	5	1	2	1	3	4	4	1	6	7	3	2	3	3	3	3	4	4	3	3	1	3	4	0	3	4
199	20	1	1	1	1	5	1	2	1	3	6	6	1	5	5	3	4	4	3	2	3	4	3	4	4	2	1	3	3	3	3
200	23	2	2	1	2	5	1	2	1	1	4	4	1	3	6	3	3	3	3	2	3	3	2	4	4	3	2	3	4	3	3
201	22	1	1	1	1	5	1	3	1	2	5	4	1	3	6	3	3	3	3	3	3	3	3	3	3	3	3	3	3	3	3
202	20	1	2	1	1	3	1	2	2	2	6	3	1	4	7	3	2	3	3	2	3	3	2	3	3	2	2	3	3	2	3
203	20	2	1	1	1	6	1	2	2	1	4	2	1	3	6	3	4	3	4	2	2	4	3	4	4	3	3	2	3	4	4
204	20	1	1	1	2	1	1	2	1	3	4	4	1	4	5	2	3	3	3	2	2	2	1	3	3	1	2	1	3	2	2
205	21	1	2	1	1	2	1	1	1	2	5	1	1	4	5	0	0	3	3	2	2	3	2	3	3	3	3	3	3	3	2
206	20	1	1	1	1	5	5	2	1	3	5	4	1	3	4	3	3	4	4	2	3	4	3	4	3	3	3	3	4	4	3
207	20	1	1	1	1	3	5	2	1	3	5	4	2	2	5	3	3	2	3	2	2	3	2	3	4	2	2	2	3	3	2
208	20	1	2	1	1	5	1	2	1	3	6	2	2	3	4	3	3	3	3	2	3	3	2	3	3	3	3	3	2	3	3
209	27	2	2	1	1	2	1	2	2	3	5	1	1	3	5	3	2	3	3	2	2	3	2	3	3	2	2	2	2	2	3
210	21	1	1	1	1	4	1	1	1	2	5	4	1	4	5	3	3	3	3	3	3	3	3	3	3	3	3	3	3	3	3
211	20	1	1	1	2	5	1	3	1	2	4	4	1	3	6	3	4	4	4	4	4	4	3	4	4	3	3	4	3	3	3
212	22	2	1	1	1	4	1	4	1	5	6	5	1	4	6	4	4	4	4	4	4	4	4	4	4	4	4	4	4	4	4
213	26	2	1	1	1	5	1	2	1	3	5	4	1	3	5	4	3	4	4	3	4	4	3	4	4	3	3	3	4	4	3
214	21	2	1	1	1	4	1	1	1	3	4	5	1	3	6	4	3	3	3	3	3	3	3	4	3	3	3	3	3	3	3
215	19	2	1	1	2	3	1	1	1	1	6	6	2	3	4	3	2	2	3	2	3	3	2	4	3	2	3	3	3	3	3
216	19	1	1	1	1	3	1	1	1	6	6	6	1	4	5	3	3	3	3	2	0	3	3	4	3	0	2	3	3	2	3
217	18	1	1	1	2	5	5	1	1	1	6	4	1	4	4	4	3	3	3	3	3	4	3	4	3	2	3	4	3	2	3
218	23	1	1	1	1	5	1	4	1	1	4	2	2	4	4	3	3	3	3	2	3	3	2	3	3	2	2	3	3	3	2
219	21	1	1	1	1	5	1	4	1	1	5	3	2	2	3	3	3	3	3	3	3	3	2	3	3	3	3	2	3	3	3
220	22	2	1	1	1	5	3	3	2	1	2	1	2	3	5	3	3	4	4	3	2	3	3	3	3	3	3	3	3	3	3
221	23	2	1	1	1	7	1	2	2	1	6	3	2	3	5	3	3	3	3	3	3	3	3	4	4	4	4	3	3	4	4
222	20	1	1	1	2	1	1	2	1	3	6	6	1	4	5	3	3	3	3	3	3	3	2	3	3	3	3	3	3	3	3
223	21	1	1	1	1	5	1	4	2	2	6	6	2	3	4	3	3	3	3	2	3	3	3	3	3	3	3	3	3	3	3
224	22	1	1	1	1	2	1	2	1	3	5	4	1	4	5	3	2	4	4	3	3	3	2	3	3	2	3	2	3	3	3
225	20	2	1	1	1	7	1	1	1	3	6	5	1	4	6	4	3	4	3	3	3	4	3	3	3	3	4	3	3	4	3
226	19	1	2	1	2	3	1	1	3	2	4	2	1	5	5	3	3	3	3	0	3	4	3	3	3	2	3	3	3	3	4
227	20	1	2	2	2	3	1	2	2	3	5	4	2	4	4	3	4	3	4	2	3	4	0	3	3	2	2	1	2	2	2
228	20	1	2	2	2	3	1	1	2	2	5	6	1	5	6	4	3	4	3	3	3	4	3	4	4	2	3	3	3	3	4
229	19	1	3	1	1	2	1	2	2	3	6	4	1	4	4	3	3	3	3	2	3	3	2	2	2	2	3	2	3	3	2
230	21	2	2	1	1	2	1	3	2	3	6	5	1	3	4	3	2	3	3	2	2	2	2	3	3	2	3	3	3	3	3
231	21	2	1	1	2	3	2	2	2	3	5	4	1	3	6	3	3	4	2	3	4	4	1	4	2	3	3	2	2	1	3
232	22	1	1	1	2	7	3	3	1	3	6	6	1	4	5	3	3	3	3	0	3	0	2	3	4	0	0	3	2	2	3
233	21	2	1	1	1	1	1	1	1	1	5	4	1	3	6	3	3	3	3	3	3	3	3	3	3	3	3	3	3	3	3
234	20	1	2	1	2	4	3	2	2	3	5	5	1	4	5	3	3	4	4	3	4	3	2	4	3	3	4	4	4	3	4
235	18	1	1	1	1	5	3	1	1	1	4	5	2	3	4	3	3	3	4	0	0	3	2	3	0	3	3	3	0	3	2
236	20	2	2	1	1	5	1	1	1	4	3	3	2	3	6	3	3	3	3	3	3	3	2	3	3	3	3	3	3	3	2
237	20	2	1	1	1	1	2	1	1	2	3	3	1	3	4	3	3	3	4	2	0	2	3	3	3	3	2	3	4	3	0
238	21	1	1	1	2	4	3	3	1	1	5	4	1	3	7	3	3	3	3	3	3	3	3	3	3	3	3	3	3	3	3
239	20	1	2	1	1	4	3	2	1	3	5	4	1	4	5	3	3	3	4	2	3	3	3	4	3	3	3	3	2	3	3
240	20	1	1	1	2	3	1	1	2	2	5	4	2	4	4	3	3	3	2	1	2	2	1	4	4	1	2	3	3	3	3
241	19	1	3	1	2	2	1	1	3	4	4	4	2	2	3	3	3	3	3	3	2	2	1	3	2	2	3	2	2	2	2
242	21	1	1	1	1	1	3	3	1	1	4	4	1	4	6	3	2	3	3	0	4	4	2	4	3	2	4	3	4	3	2
243	19	2	2	1	2	2	5	2	2	2	6	5	1	2	7	3	4	4	4	4	4	4	3	4	4	4	4	4	4	4	4
244	22	1	2	1	1	3	1	1	1	1	4	4	2	3	5	2	3	3	3	2	3	3	2	3	3	3	3	3	3	3	3
245	22	1	1	1	2	4	3	3	1	3	6	5	1	4	5	3	3	2	3	0	0	3	3	3	3	2	2	3	3	3	0
246	21	2	3	1	1	2	1	1	3	4	4	3	1	3	7	4	4	4	4	3	4	4	3	4	4	1	1	4	4	2	4
247	21	1	1	1	1	4	3	2	1	3	6	5	1	3	5	3	3	3	3	3	3	3	2	3	2	3	2	2	2	3	3
248	19	1	1	1	2	5	3	2	1	3	6	5	1	4	6	3	4	4	4	3	3	3	3	3	3	0	0	0	3	0	0
249	20	1	1	1	2	5	3	3	1	3	6	6	2	3	5	3	2	3	3	0	2	3	2	3	3	2	3	3	3	3	2
250	20	1	1	1	2	4	3	2	1	3	6	6	1	3	5	4	4	3	4	0	3	4	3	4	4	4	4	3	3	4	3
251	21	1	2	2	1	3	3	2	1	2	3	2	1	2	5	3	3	3	3	2	2	3	2	3	2	2	1	1	4	2	2
252	20	1	1	1	1	4	3	3	2	2	5	4	1	4	6	4	3	4	4	3	3	3	3	4	3	2	3	4	4	4	3
253	21	1	1	1	1	3	1	1	2	1	4	3	2	4	6	3	3	3	3	3	2	2	2	3	3	2	2	3	3	3	3
254	21	1	1	1	2	5	3	3	1	2	4	4	2	5	4	3	3	4	4	3	3	4	2	4	3	0	0	0	3	3	4
255	20	1	1	1	1	4	3	2	1	3	6	4	1	4	5	3	3	3	3	2	2	2	1	2	2	2	0	3	3	3	0
256	22	1	2	1	1	3	1	4	1	3	5	4	1	4	6	2	3	4	4	3	3	4	4	4	4	3	3	3	4	4	3
257	21	1	2	1	2	1	1	1	1	1	2	2	1	4	7	3	3	3	3	0	3	3	3	3	3	3	3	3	3	3	3
258	21	1	1	1	2	3	1	4	1	3	6	5	1	4	5	4	3	3	3	3	3	4	4	4	4	3	3	3	3	3	4
259	22	1	1	1	1	1	1	4	2	1	5	4	2	4	5	3	3	3	4	2	3	3	3	3	4	2	3	3	3	3	3
260	23	2	1	1	2	3	1	5	1	1	4	3	1	3	4	4	3	2	2	2	4	3	3	3	3	3	2	4	4	2	0
261	24	1	2	1	1	3	1	4	1	2	4	4	1	4	6	3	3	2	3	2	2	3	3	4	3	2	3	3	3	2	3
262	21	1	1	1	2	5	1	4	1	3	5	6	1	3	6	4	4	3	4	2	3	4	2	3	3	3	4	3	3	3	3
263	22	2	1	1	1	5	1	4	2	1	5	5	1	3	4	3	4	3	1	2	3	4	2	3	3	2	2	2	2	2	2
264	21	1	1	1	1	4	1	2	1	2	5	4	1	4	6	3	3	3	3	2	2	2	3	3	3	3	3	3	3	3	3
265	23	1	1	1	2	1	1	4	1	2	6	4	2	4	6	4	4	4	4	4	4	4	4	4	4	4	4	4	4	4	4
266	21	1	1	1	2	4	1	4	1	3	6	5	2	4	4	3	3	4	4	2	3	3	3	3	3	3	3	2	4	4	3
267	20	1	3	1	1	2	1	2	1	3	6	2	1	3	4	2	1	2	1	2	2	2	1	0	0	1	1	2	3	1	1
268	22	1	1	1	1	5	5	3	2	3	6	5	1	4	5	2	2	3	3	3	3	3	2	3	3	2	2	2	3	3	3
269	22	2	1	1	2	4	1	4	1	3	4	4	1	3	6	3	3	3	3	3	3	3	3	3	3	3	3	3	3	3	3
270	22	1	2	1	2	3	1	4	1	4	4	1	2	2	3	3	3	3	4	2	3	2	3	3	3	2	3	3	3	3	2
271	19	1	1	1	1	4	3	2	1	3	6	5	1	4	6	4	4	3	4	3	4	4	3	4	3	3	4	3	4	3	3
272	20	1	1	1	1	5	3	2	1	2	5	5	2	3	4	2	2	3	3	2	2	2	2	0	0	2	2	3	3	3	2
273	22	1	1	1	2	3	1	1	1	3	6	6	1	3	5	3	4	4	3	2	4	3	2	3	4	2	2	3	3	2	4
274	20	1	1	1	2	4	3	2	1	3	4	4	1	3	6	3	3	3	3	2	4	3	2	4	3	2	2	3	3	3	3
275	20	2	2	1	2	3	5	2	3	4	3	2	1	4	5	3	3	3	3	2	3	3	3	3	3	3	3	3	3	3	3
276	22	2	2	1	2	3	1	4	2	3	5	6	1	3	4	4	4	4	4	3	3	4	3	4	4	3	3	3	3	3	4
277	22	1	2	1	2	3	1	4	1	3	4	4	1	4	6	4	4	4	4	3	4	4	2	3	4	3	3	2	3	3	3
278	22	1	2	2	2	3	1	4	1	2	6	6	2	4	5	3	2	2	2	2	4	4	2	4	2	2	2	3	2	2	2
279	18	1	1	1	2	4	3	2	1	3	6	6	1	4	6	3	3	3	3	3	3	4	3	4	3	3	3	2	3	2	3
280	20	2	1	1	1	5	1	1	2	1	2	1	1	2	6	2	2	3	3	3	3	3	3	3	4	4	4	4	4	4	4
281	22	1	2	1	2	3	1	4	1	2	2	1	2	3	6	3	3	3	3	3	3	3	3	3	3	4	3	4	4	4	4
282	21	1	1	1	1	3	5	2	1	6	5	1	2	4	4	4	3	4	4	4	3	3	3	3	4	4	4	4	4	4	4
283	19	1	1	1	1	5	1	1	1	2	5	5	1	4	5	3	3	4	4	3	4	3	3	4	4	3	4	4	3	4	3
284	20	2	2	1	2	5	1	1	1	3	5	3	2	3	7	3	3	3	3	3	3	3	3	3	3	3	3	3	3	3	3
285	19	2	1	1	2	3	1	1	2	3	6	6	1	5	7	4	4	4	3	3	3	4	3	4	4	3	3	4	3	4	4
286	21	1	2	2	2	3	1	1	2	4	1	2	1	3	4	3	3	3	3	2	2	3	2	2	3	2	2	2	3	2	2
287	22	2	1	1	2	3	2	3	1	3	6	6	1	4	4	1	0	2	3	2	3	3	1	2	3	2	2	3	3	2	3
288	20	1	4	1	2	2	1	2	2	3	2	2	2	2	4	2	3	3	3	3	3	3	2	3	3	3	3	3	3	3	3
289	21	2	1	1	2	5	1	4	1	2	4	4	1	4	5	3	3	4	4	4	3	4	4	4	3	3	3	3	3	3	3
290	20	1	2	5	1	1	3	2	2	1	6	4	2	3	4	3	3	0	4	2	3	3	0	3	3	3	3	3	3	3	2
291	19	1	1	1	1	4	3	2	1	3	6	5	1	4	5	3	4	3	4	3	3	4	2	4	3	3	3	2	4	0	3
292	20	1	3	1	1	2	1	1	1	1	2	1	1	4	7	2	2	3	3	2	3	2	1	2	2	1	2	2	3	2	2
293	21	1	1	1	1	5	3	2	2	3	6	5	1	4	4	3	3	4	4	4	4	4	4	4	4	4	4	4	4	3	3
294	22	1	2	1	1	5	2	4	1	3	6	3	1	4	4	3	3	3	3	3	0	3	2	3	3	3	3	0	3	3	3
295	20	1	1	1	2	2	1	3	1	2	6	6	1	4	6	3	3	3	4	3	4	4	3	4	4	4	4	3	3	4	3
296	21	1	1	1	2	3	1	2	1	3	6	1	2	4	4	3	2	3	3	2	3	2	2	3	3	3	3	3	3	2	2
297	22	2	1	1	2	3	2	4	1	3	6	5	2	3	7	3	4	4	4	2	2	4	4	4	4	2	2	3	4	4	2
298	20	1	2	2	2	4	3	2	1	5	6	4	2	3	6	3	4	3	2	0	3	4	2	4	3	2	2	3	4	0	3
299	21	2	2	1	2	3	5	4	1	2	4	4	1	4	5	3	4	4	4	2	3	4	3	4	4	3	3	3	4	3	3
300	19	1	1	1	2	3	3	2	2	3	6	5	1	4	6	3	3	4	4	3	3	4	3	4	3	3	3	3	4	4	3
301	23	1	2	1	2	3	1	4	1	3	6	5	2	5	6	4	3	3	3	2	3	3	3	3	2	3	3	3	3	3	3
302	22	1	2	1	1	4	3	3	1	1	4	4	2	3	5	3	4	3	3	3	3	3	3	3	3	3	3	3	3	3	3
303	22	1	1	1	2	5	1	4	2	3	5	4	1	4	5	3	3	3	3	2	3	3	3	3	3	3	3	3	3	3	3
304	24	1	1	1	2	5	1	4	1	2	4	4	1	2	5	2	2	3	3	2	2	4	3	4	4	2	2	3	4	4	1
305	22	2	3	1	1	2	1	2	3	1	6	4	1	3	4	3	3	3	4	2	3	4	2	4	4	2	3	0	4	4	4
306	21	2	1	1	2	3	2	3	1	3	6	5	1	4	4	3	3	3	4	2	2	3	2	3	0	2	2	2	3	3	2
307	22	1	1	1	2	1	5	4	1	3	5	4	1	3	6	3	2	3	0	0	0	0	3	3	3	3	0	3	3	3	3
308	23	2	3	1	2	2	1	4	1	1	3	1	1	3	5	3	3	3	3	2	3	3	3	4	4	3	3	3	4	3	3
309	21	1	2	2	2	3	5	4	1	2	6	5	1	3	5	2	3	2	3	2	0	3	0	3	0	0	3	3	3	2	0
310	23	2	1	1	1	5	1	1	1	1	4	2	1	3	2	4	3	3	4	2	2	3	3	3	2	3	3	3	3	4	2
311	24	1	1	1	1	3	1	4	1	4	4	4	2	3	6	2	2	3	3	2	2	3	2	3	3	3	2	3	3	3	3
312	21	1	2	1	1	3	3	3	2	3	6	4	2	4	3	2	3	2	2	0	3	4	2	4	3	3	2	3	3	3	2
313	24	2	1	1	1	4	1	4	1	1	6	4	2	3	7	3	1	4	2	2	3	2	3	0	3	3	3	3	2	3	2
314	22	2	1	1	2	3	1	4	1	3	5	4	1	3	6	4	4	3	4	3	4	4	3	4	4	3	4	4	4	4	4
315	21	2	1	1	1	5	5	2	2	6	5	2	2	3	5	0	3	0	3	1	0	3	0	0	3	0	3	3	3	1	3
316	24	1	1	1	1	5	1	4	2	1	5	3	1	3	4	4	4	3	4	2	3	4	3	4	4	3	3	3	3	3	3
317	21	1	1	1	2	5	1	3	1	3	6	6	1	4	4	3	0	3	3	2	3	3	3	3	3	2	3	3	0	3	2
318	21	1	5	1	1	4	5	3	1	3	6	6	1	4	6	3	3	3	2	2	2	2	3	4	2	3	3	2	3	3	3
319	19	1	1	1	1	4	5	2	1	3	6	4	1	3	5	3	4	3	3	3	3	3	2	4	3	3	3	4	4	3	3
320	20	1	2	1	1	6	5	2	1	3	4	4	1	4	5	3	3	3	4	3	2	3	3	3	3	3	3	3	3	3	3
321	18	2	4	1	1	4	5	1	1	1	3	3	1	5	5	3	3	4	3	3	3	3	2	4	3	3	3	3	3	3	2
322	20	1	1	1	2	4	5	1	1	3	6	5	1	5	5	0	3	3	0	0	3	3	2	3	2	2	2	2	3	2	2
323	20	1	1	1	1	4	5	2	1	3	4	3	2	3	4	2	2	2	2	1	3	3	1	3	2	1	1	1	1	2	2
324	21	2	1	1	1	3	5	2	1	3	5	4	2	3	5	3	3	3	4	2	2	3	1	2	1	2	3	2	3	3	2
325	23	2	1	1	1	7	5	3	2	6	5	1	2	4	5	3	2	4	4	2	3	4	2	3	3	4	3	3	3	3	2
326	20	1	2	1	1	6	5	2	1	3	4	4	1	4	5	3	3	3	4	3	2	3	3	3	3	3	3	3	3	3	3
327	22	1	1	1	1	4	5	3	1	3	6	4	1	4	6	3	2	3	3	2	3	2	4	4	1	2	3	4	3	4	4
328	19	1	1	1	2	3	5	1	1	2	4	4	2	3	7	4	4	3	4	0	3	3	2	3	3	3	3	3	3	3	3
329	21	2	1	1	1	7	5	4	3	2	4	3	1	4	6	0	0	3	3	0	0	0	3	3	3	3	3	3	3	3	3
330	20	1	1	1	1	4	5	1	1	1	6	4	1	3	5	3	0	3	3	0	2	3	3	3	2	0	0	3	3	2	3
331	22	1	1	1	2	3	5	3	1	1	4	3	1	3	6	0	3	3	3	0	3	3	2	3	3	3	2	2	3	3	3
332	20	1	1	1	1	4	5	4	1	3	3	1	2	4	3	2	2	3	2	2	2	3	2	4	3	2	2	3	3	2	0
333	21	1	1	1	1	4	5	2	1	5	5	5	2	4	6	4	4	4	4	3	4	4	3	4	4	3	4	3	4	4	4
334	21	1	1	1	2	3	5	3	1	3	6	6	1	4	6	3	3	3	3	2	3	3	3	3	4	2	2	2	3	3	3
335	20	1	1	1	1	2	5	2	1	1	5	4	1	4	5	3	3	3	3	3	3	3	3	3	3	3	3	3	3	3	3
336	18	1	1	1	1	4	5	2	1	3	6	5	2	4	5	3	3	4	2	3	3	3	4	3	3	3	0	3	3	4	3
337	23	2	3	1	1	2	5	3	2	1	4	1	2	3	6	2	2	0	3	1	3	2	1	2	2	2	3	1	3	1	2
338	20	1	1	1	2	4	5	2	1	3	6	5	2	2	4	0	2	3	3	0	3	3	2	0	0	0	2	2	3	3	0
339	20	1	1	1	2	4	5	2	1	3	6	5	2	2	4	0	2	3	3	0	3	3	2	0	0	0	2	2	3	3	0
340	19	1	1	1	1	1	5	2	1	3	6	5	1	3	4	3	3	3	3	0	0	3	0	2	3	0	0	3	3	3	0
341	20	1	1	1	1	5	5	2	1	5	6	5	1	4	6	3	4	4	4	3	4	4	3	4	4	3	3	3	3	3	2
342	20	1	1	1	1	4	5	2	1	3	5	4	1	4	5	3	3	3	3	2	3	3	3	3	2	3	3	4	4	4	2
343	20	1	1	1	1	4	5	2	1	2	5	5	1	3	7	3	3	3	0	2	3	3	0	0	3	3	3	3	3	3	3
344	21	1	1	1	1	4	5	2	1	2	4	4	1	4	7	4	4	4	4	4	4	4	4	4	4	4	4	4	4	4	4
345	19	1	1	1	1	4	5	2	2	3	6	4	1	4	5	3	3	3	3	3	4	3	4	4	4	3	3	3	4	3	2
346	22	1	1	1	1	7	5	2	1	3	6	4	1	4	6	3	3	3	4	4	4	4	4	4	4	4	4	4	4	4	4
347	19	1	1	1	2	5	5	2	1	2	5	5	1	4	6	3	3	3	3	3	3	3	2	4	2	3	2	3	3	3	3
348	19	2	1	1	1	6	5	1	1	1	5	2	1	3	6	3	3	4	3	4	3	4	3	3	3	0	3	4	3	3	3
349	20	2	2	1	1	4	5	1	1	1	4	4	2	3	4	3	3	3	3	2	3	2	2	1	3	3	3	2	3	3	1
350	17	1	1	1	2	5	5	1	1	3	5	6	1	4	5	0	0	3	3	2	3	2	2	3	3	2	2	3	3	2	3
351	19	1	1	1	2	4	5	1	1	3	6	6	2	3	4	3	3	3	3	3	2	3	2	3	3	2	2	2	3	2	2
352	19	1	1	1	2	3	5	1	1	2	6	5	1	4	5	3	3	3	2	2	0	3	3	3	2	2	2	3	3	2	2
353	20	2	1	1	1	4	5	1	1	3	6	4	1	3	5	2	2	4	4	2	3	4	3	3	3	4	4	4	2	3	3
354	20	1	1	1	2	4	5	2	1	1	5	3	1	4	6	3	3	3	3	0	3	3	3	0	3	3	3	3	3	3	3
355	21	1	1	1	2	3	5	2	1	2	5	5	1	3	3	3	4	3	4	1	3	4	2	0	2	2	3	3	1	4	0
356	19	1	1	1	1	4	5	2	1	1	4	3	1	4	5	3	3	3	3	3	3	3	3	0	3	3	3	3	3	3	3
357	22	1	1	1	2	3	5	3	1	3	5	6	1	4	5	4	3	4	4	3	3	4	3	0	0	3	0	4	3	3	3
358	19	1	2	2	1	4	5	1	2	2	4	4	2	3	4	2	1	2	2	2	2	2	1	3	2	2	2	2	2	2	2
359	22	1	1	1	2	3	5	3	1	1	4	3	1	3	6	0	3	3	3	0	3	3	2	3	3	3	2	2	3	3	3
360	19	1	1	1	2	7	5	1	1	1	4	3	1	4	7	3	4	3	4	1	4	3	2	2	0	4	2	2	4	3	2
361	20	1	1	1	1	4	5	2	2	2	6	4	1	4	4	3	3	3	3	2	3	3	2	3	4	3	3	3	4	4	2
362	22	1	2	2	1	4	5	1	2	3	5	5	1	3	4	0	3	3	3	0	0	3	2	2	0	3	3	3	3	3	0
363	22	1	2	2	1	4	5	1	2	3	5	5	1	3	4	0	3	3	3	0	0	3	2	2	0	3	3	3	3	3	0
364	19	1	1	1	2	5	3	2	1	3	6	6	1	3	4	3	3	3	2	2	3	3	2	3	3	0	1	2	3	4	2
365	23	2	1	1	1	4	5	3	2	1	1	1	1	3	5	3	3	3	4	3	4	3	2	3	2	3	3	2	3	3	2
366	23	2	2	1	1	3	5	2	1	1	5	5	1	4	7	4	4	4	4	2	3	4	4	4	3	0	3	4	4	4	3
367	22	2	1	1	1	4	5	2	1	3	5	4	1	3	5	2	3	3	3	2	2	3	2	2	3	2	2	2	3	2	3
368	21	2	2	2	2	4	5	2	1	6	5	4	1	4	6	3	3	3	3	3	3	3	2	3	3	3	3	3	3	3	3
369	20	1	1	1	1	3	3	2	1	3	4	4	1	4	5	3	4	3	4	0	3	2	2	3	1	4	3	3	4	3	2
370	21	1	1	1	1	5	3	2	1	3	6	5	2	4	6	3	3	3	3	3	3	3	3	3	3	3	3	3	3	3	3
371	21	2	1	1	1	4	3	2	2	2	5	4	1	3	5	3	3	3	3	3	3	4	3	3	3	3	3	3	3	3	3
372	20	1	1	1	2	3	3	4	1	2	5	4	2	3	6	4	3	4	4	2	3	4	2	4	4	4	3	2	4	2	2
373	20	1	1	1	2	1	3	1	2	1	6	5	2	3	5	2	3	2	3	2	2	3	2	3	2	3	3	2	3	3	2
374	20	1	1	1	1	5	3	2	1	2	6	5	1	4	5	0	3	0	0	2	3	3	0	3	0	0	0	3	3	0	0
375	20	1	1	1	1	3	3	1	2	1	6	5	1	4	6	3	3	3	3	2	2	3	3	4	2	2	3	3	3	4	3
376	17	1	1	1	1	3	3	1	2	1	4	4	1	3	4	3	3	3	3	3	3	3	3	3	3	3	3	3	3	3	3
377	25	2	2	2	1	3	5	3	1	1	4	3	2	3	2	2	3	3	3	2	2	3	3	3	3	2	2	3	3	4	0
378	20	1	1	1	2	5	3	2	1	3	6	6	2	2	5	3	4	4	4	3	3	3	2	3	3	3	0	2	3	3	2
379	19	2	2	1	2	4	5	1	1	3	5	5	1	3	4	3	3	3	3	2	2	3	1	3	3	3	2	3	3	3	3
380	18	1	1	1	2	3	3	1	1	3	5	5	1	3	5	3	3	3	3	3	3	3	3	3	3	3	3	3	3	3	3
381	20	1	1	1	1	3	3	1	2	2	4	4	2	3	4	3	3	4	4	2	2	3	2	3	2	2	2	2	3	2	2
382	19	1	2	1	1	3	3	1	2	1	4	3	2	3	6	3	3	3	3	3	3	3	3	3	3	3	3	3	3	3	3
383	21	2	1	1	1	7	3	2	1	3	2	2	1	4	5	3	3	3	4	2	3	3	3	4	4	3	3	4	4	3	4
384	22	2	1	1	1	6	3	4	1	3	6	4	1	3	5	3	3	3	4	3	3	3	2	4	3	3	3	3	3	3	3
385	20	1	1	1	1	5	3	2	2	3	5	5	2	3	4	3	3	3	3	2	3	3	2	3	3	2	2	2	3	3	2
386	19	2	1	1	1	7	2	3	1	3	4	3	1	4	5	0	3	3	3	2	3	3	3	3	3	3	4	3	3	3	3
387	22	2	1	1	1	7	2	3	2	3	5	4	2	2	3	4	3	3	2	3	3	3	3	4	3	3	3	3	3	3	3
388	20	1	1	1	1	7	3	2	1	3	5	2	1	3	4	2	2	3	4	0	2	2	2	3	3	2	3	2	3	3	2
389	20	2	1	1	1	7	5	1	1	6	4	1	1	3	4	2	3	4	3	2	3	4	3	4	3	3	3	4	4	3	2
390	28	2	1	1	1	7	2	5	1	2	2	2	1	3	7	3	3	0	4	3	3	3	4	4	3	3	3	3	3	3	3
391	20	1	1	1	2	7	1	2	2	3	5	4	1	4	6	3	4	4	4	3	4	4	3	4	3	4	4	4	4	4	4
392	20	1	1	1	2	1	3	2	1	3	6	5	1	4	5	3	3	3	3	3	3	3	3	3	3	3	3	3	3	3	3
393	20	2	1	1	1	7	3	2	2	4	4	1	1	3	5	3	3	3	3	0	3	3	0	3	0	3	3	3	3	3	3
394	21	2	1	1	1	7	3	2	1	3	4	2	1	4	4	3	3	3	4	3	3	4	2	4	3	4	4	3	3	4	3
395	21	2	1	1	1	7	5	2	1	3	5	1	1	3	6	3	3	3	3	3	3	3	3	3	3	3	3	3	3	3	3
396	21	2	4	1	1	2	3	3	1	3	5	2	1	3	4	3	3	3	2	2	3	3	3	3	3	3	3	3	3	3	3
397	20	2	1	1	2	7	3	2	2	3	6	5	1	3	4	3	3	4	4	2	2	3	2	3	3	4	2	3	3	4	1
398	20	2	1	1	2	7	3	2	3	1	5	3	2	3	3	3	2	3	3	3	3	3	3	3	3	3	3	3	3	3	3
399	21	1	2	1	2	4	3	3	1	3	5	4	2	2	5	2	2	2	2	2	2	2	2	2	2	2	2	3	2	2	2
400	22	2	1	1	1	7	3	3	1	3	6	2	2	3	5	0	3	3	3	3	3	3	2	4	3	3	2	3	3	3	3
401	19	2	1	1	1	7	5	2	2	1	4	2	1	2	4	2	3	3	3	2	2	3	3	4	3	2	3	3	3	3	0
402	20	1	1	1	1	2	3	2	2	1	4	5	2	5	6	4	4	4	4	4	4	4	4	4	4	4	4	4	4	4	4
403	20	2	1	1	1	4	3	2	2	1	6	6	1	4	7	3	3	3	3	4	4	4	3	4	4	2	3	2	3	3	3
404	20	2	1	1	1	7	5	2	2	3	6	2	2	3	7	2	0	0	0	2	3	3	3	3	0	3	2	3	3	3	2
405	21	2	2	1	1	5	3	2	1	2	6	4	1	2	3	3	2	4	4	3	3	4	2	4	3	4	2	3	3	4	4
406	22	2	1	1	1	3	3	4	2	1	4	2	1	4	6	4	3	4	4	2	3	3	3	4	4	3	2	3	3	3	3
407	26	1	1	1	1	3	5	4	2	3	6	5	2	3	5	3	3	3	3	2	2	3	2	3	3	1	1	2	3	3	3
408	22	1	1	1	2	5	5	3	1	3	6	5	1	3	4	3	3	3	3	2	3	3	3	2	3	2	4	3	4	3	3
409	21	1	1	1	1	3	5	3	1	4	3	3	1	3	5	3	3	4	4	3	3	3	2	4	3	2	3	2	2	3	3
410	22	1	1	1	2	4	5	4	1	1	4	2	1	4	7	3	4	4	3	2	2	3	3	3	0	3	4	4	3	4	3
411	19	2	1	1	1	7	3	1	1	1	4	1	1	3	6	3	3	3	3	2	3	3	3	4	3	3	3	3	3	3	3
412	23	2	1	1	2	4	5	4	1	2	4	4	2	3	5	2	2	3	3	2	2	3	2	4	3	4	3	3	3	3	3
413	23	2	1	1	2	4	5	4	1	2	4	4	2	3	5	2	2	3	3	2	2	3	2	4	3	4	3	3	3	3	3
414	23	2	1	1	2	4	5	4	1	2	4	4	2	3	5	2	2	3	3	2	2	3	2	4	3	4	3	3	3	3	3
415	23	2	1	1	1	4	5	4	2	1	4	4	1	3	6	3	3	4	3	3	4	3	3	4	3	3	3	3	4	4	4
416	21	1	1	1	2	3	5	4	1	1	4	4	1	3	4	3	3	2	2	3	3	3	2	0	3	3	4	2	4	3	0
417	24	2	2	1	1	5	1	5	1	1	4	2	2	3	6	2	2	3	3	2	3	3	2	2	2	2	2	3	3	3	2
418	22	2	1	1	1	4	5	3	1	1	3	1	2	3	6	3	3	3	3	2	2	3	2	4	4	4	4	3	4	3	2
419	22	1	1	1	1	3	5	3	1	1	5	6	1	4	6	3	0	3	4	4	4	4	3	4	4	4	4	4	4	4	4
420	22	2	1	1	2	4	5	4	1	3	5	5	2	4	4	3	3	3	3	3	3	3	2	4	3	3	2	3	2	3	3
421	21	2	1	1	2	4	5	4	1	3	5	5	2	3	7	2	2	2	2	2	2	2	2	2	2	2	2	2	2	2	2
422	23	2	1	1	1	3	5	4	1	1	3	3	1	4	5	3	3	3	4	3	4	4	3	3	3	3	4	3	4	4	4
423	23	2	1	1	2	4	5	4	1	3	6	5	2	3	5	3	3	4	3	2	3	3	2	2	3	2	2	2	3	3	4
424	21	2	2	1	1	1	5	4	1	1	4	5	1	4	5	3	3	3	3	3	3	3	3	3	3	3	3	3	3	3	3
425	20	1	1	1	2	4	5	2	1	2	5	5	1	5	4	3	3	3	3	3	3	3	3	3	3	3	3	3	3	3	3
426	23	1	1	1	2	5	5	4	1	3	5	4	2	3	5	4	3	3	3	2	3	3	2	3	3	3	2	3	2	2	2
427	23	2	2	1	2	1	2	4	1	1	5	2	1	2	5	3	3	1	1	2	2	2	1	2	2	3	3	2	3	2	2
428	23	2	1	1	1	7	5	4	2	4	4	1	2	2	2	2	3	2	3	2	2	2	1	2	0	2	2	3	3	2	2
429	24	2	2	1	2	4	2	4	1	2	4	3	2	4	6	3	3	4	4	3	3	3	3	3	3	3	4	4	4	4	4
430	23	2	1	1	1	3	1	4	1	4	4	1	2	2	3	1	2	2	2	2	2	2	2	4	2	2	2	2	3	1	2
431	22	1	1	1	1	5	5	3	2	1	4	4	2	3	5	2	3	3	3	3	3	3	2	3	3	2	2	2	2	3	3
432	22	2	1	1	1	5	2	2	1	1	5	3	2	3	4	3	2	3	4	0	2	3	1	4	4	3	3	3	3	3	3
433	20	1	1	1	1	5	3	1	1	3	6	5	2	4	4	3	4	2	3	1	2	3	4	3	2	3	2	3	2	3	3
434	20	2	1	1	2	3	5	3	1	3	6	5	1	4	5	3	3	3	3	3	3	3	2	3	3	3	4	2	4	3	3
435	21	2	1	1	1	5	5	2	1	1	4	3	2	3	3	3	3	2	3	2	3	3	3	2	3	4	3	4	2	3	3
436	22	2	1	1	2	3	5	2	1	2	5	4	2	3	4	3	2	3	2	2	3	0	3	0	2	3	0	3	2	0	2
437	20	1	2	1	1	4	5	3	2	3	6	4	1	4	5	3	3	4	4	2	3	3	2	0	2	3	3	3	4	3	0
438	22	2	2	1	1	5	5	2	2	3	5	4	2	2	2	2	2	3	2	2	2	3	3	3	3	3	3	3	3	3	3
439	21	1	1	1	1	5	5	2	1	3	5	2	1	4	4	3	3	3	4	2	3	3	2	4	3	2	2	2	4	3	1
440	23	2	1	1	1	4	5	4	2	1	5	4	1	4	5	3	3	4	2	0	4	4	4	4	4	3	4	4	3	3	4
441	21	1	1	1	1	4	5	3	2	2	6	5	2	3	1	0	3	3	3	3	3	3	0	3	3	3	3	3	3	3	3
442	21	2	1	1	1	5	5	2	2	1	4	4	2	3	3	3	1	2	3	1	4	3	1	2	3	2	3	3	4	3	3
443	22	2	1	1	1	2	5	2	1	1	2	2	2	3	7	3	0	4	3	2	3	4	0	0	0	0	3	0	4	0	0
444	20	1	1	1	1	2	5	2	3	3	6	5	1	3	5	2	3	4	4	0	0	4	0	4	0	4	0	4	0	3	3
445	23	2	1	1	1	5	5	2	1	1	4	2	1	3	4	3	3	3	3	3	3	3	2	3	3	4	3	3	3	3	3
446	24	2	1	1	1	5	5	4	1	1	2	1	1	4	7	4	3	3	3	3	3	3	3	4	4	3	3	4	4	3	3
447	21	1	2	1	2	3	5	4	2	2	2	3	1	4	4	2	3	3	2	2	2	3	2	3	2	3	3	2	3	3	3
448	21	2	1	1	1	4	5	2	1	3	6	6	1	3	7	4	4	3	3	3	3	3	2	4	3	4	3	2	2	3	2
449	21	2	2	1	1	5	5	2	1	3	4	2	2	3	3	2	3	2	3	2	2	2	2	2	2	2	3	2	2	2	2
450	22	1	1	1	2	7	5	2	1	3	6	2	1	4	5	3	3	3	3	3	3	3	3	3	3	3	3	4	3	3	3
451	20	1	1	1	2	4	5	2	1	3	5	6	1	4	7	4	4	3	4	4	4	3	3	3	3	3	3	3	4	3	3
452	23	2	1	1	1	1	5	2	2	1	5	2	2	3	4	2	2	3	3	2	2	2	2	4	3	2	3	3	3	3	3
453	20	2	1	1	1	6	3	5	2	1	2	2	2	3	2	2	2	3	3	3	3	3	3	4	3	3	3	3	3	3	3
454	19	2	1	1	1	7	5	3	1	2	3	2	1	4	4	3	3	2	3	3	4	2	2	3	3	2	3	2	4	3	0
455	20	1	1	1	1	5	5	2	2	3	6	5	1	4	5	0	4	2	0	3	1	2	0	1	2	4	4	0	0	4	4
456	25	2	1	1	1	7	5	2	1	1	1	1	2	2	5	2	2	0	2	3	2	3	2	3	2	3	3	3	3	3	2
457	25	2	1	1	1	1	5	2	2	3	6	5	1	3	5	3	3	2	2	0	3	2	2	4	3	3	3	2	3	3	3
458	22	2	2	5	1	1	5	4	3	2	5	3	1	4	6	2	2	1	2	2	2	2	2	2	0	1	3	3	3	2	2
459	23	2	1	1	2	1	5	4	1	2	5	4	1	4	6	3	3	3	3	0	3	3	0	4	3	0	3	3	3	3	3
460	19	2	3	1	1	2	1	1	1	3	6	4	1	4	6	3	3	3	3	3	3	3	3	3	3	3	3	3	3	3	3
461	21	2	1	1	1	4	5	4	2	1	5	3	1	4	7	3	3	4	4	4	4	3	3	3	3	3	3	3	3	3	3
462	20	1	1	1	2	4	5	3	1	2	5	4	1	4	6	3	3	3	3	3	3	3	3	3	3	3	3	3	3	3	3
463	22	2	1	1	1	5	2	4	1	2	4	4	2	4	6	2	2	3	3	3	3	3	4	3	3	3	3	4	3	3	2
464	22	1	1	1	1	5	1	4	1	2	6	6	1	5	7	4	4	4	4	4	4	4	4	4	4	3	3	4	4	4	4
465	22	2	1	1	1	5	5	2	1	3	5	5	1	3	6	3	3	4	4	3	3	3	2	3	3	3	3	3	3	3	3
466	25	2	1	1	1	4	1	4	2	3	6	4	1	4	5	3	3	3	3	2	2	3	2	3	3	3	2	2	3	2	2
467	30	2	4	1	1	4	1	5	1	2	3	3	1	3	5	4	4	4	4	3	3	4	3	3	3	3	3	3	3	4	3
468	24	1	1	1	2	3	1	5	1	5	6	5	1	3	6	2	3	3	3	2	3	3	2	3	3	3	3	2	3	3	3
469	20	1	1	1	1	3	1	1	1	2	5	5	1	5	6	4	4	4	4	3	3	3	0	4	4	3	0	4	4	4	3
